# Supplementary material for: Clinical validation of a novel hand dexterity measurement device
Source: PLOS Digit Health. 2025 Mar 10;4(3):e0000744. doi: 10.1371/journal.pdig.0000744 (PMC11893126; doi:10.1371/journal.pdig.0000744)
Supplement: S1 Data — (XLSX) [file pdig.0000744.s012.xlsx]

## Sheet: Raw Data
Health	Age	Sex	H D	H ND	ALSFRS-R	Item 4	Item 5	Item 6	Total	DASH	Grip D	Grip ND	Tip D	Tip ND	Palmar D	Palmar ND	Key D	Key ND	NHPT D	NHPT ND	BT D	BT ND	TTC D	TTC ND	AEH D	AEH ND	MEH D	MEH ND	PH D	PH ND	AEH/PH D	AEH/PH ND	MEH/PH D	MEH/PH ND	HT D	HT ND	AHH D	AHH ND	No. H D	No. H ND	No. HPT D	No. HPT ND	Acc D	Acc ND	E Speed D	E Speed ND	C Speed D	C Speed ND	Speed D
C	42	F	R	L							21	26	4.5	4	8	6	7.5	6.5	13.78	18.05	1	3	3940	4468	113.685	105.248	116.557	107.096	128.438	117.203	0.88514	0.897992	0.907495	0.913762	48.8889	0	0.5745	0	5	0	0.3333	0	5.0935	2.3542	0.6161	0.5042	0.4866	0.4935	0.5429
C	64	F	R	L							21	26	4.5	3.5	4.5	4.5	5.5	5.5	18.55	19.45	3	3	4760	5346	120.6	111.876	122.717	113.531	129.263	124.257	0.932979	0.900354	0.949362	0.913679	153.444	147.778	4.6877	1.1796	8	8	1.1111	0.5556	2.6843	2.0792	0.783	0.5992	0.3979	0.3238	0.5223
C	72	M	R	L							26	36	5.5	6	7	6.5	6.5	4.5	19.54	20.37	3	2	6638	7329	116.018	110.154	119.472	113.366	120.297	120.737	0.964426	0.912346	0.993141	0.938952	233.444	107.667	4.6816	0.4278	9	8	2	0	2.0077	3.6029	0.4174	0.2771	0.2982	0.3519	0.3466
C	26	M	R	L							50	50	5.5	7	11.5	13	10	10	17.2	14.59	3	3	3073	3385	116.474	116.788	120.242	121.287	121.947	124.918	0.955119	0.934919	0.986017	0.970938	46.3333	67.6667	2.7869	1.9313	9	9	0.8889	0.7778	3.2233	4.813	0.7968	0.7073	0.7446	0.7312	0.7657
C	26	M	R	L							46	46	5.5	5.5	10	10	10.5	9.5	15.93	17.12	2	3	3104	3471	134.901	121.375	137.019	125.412	139.549	125.412	0.966693	0.967807	0.981868	1	36.7778	59.7778	1.1551	0.9718	8	7	0.4444	0.2222	9.1089	7.2387	0.805	0.6606	0.892	0.706	0.8387
C	26	M	L	R							42	42	5.5	5	7.5	8	8	7.5	13.49	14.22	2	3	3541	3291	101.392	122.393	102.75	124.147	105.666	129.868	0.959552	0.942439	0.97241	0.955951	12.2222	14.2222	0.0367	0.1406	4	4	0	0	0.8306	2.5798	0.4832	0.6805	0.6939	0.7858	0.5689
C	28	M	R	L							46	45	6.5	6	8	7	8	6.5	19	17.9	3	2	3519	3588	131.144	112.976	135.149	116.777	139.934	122.827	0.937185	0.919794	0.965802	0.950739	77	23.5556	0.9351	0.6784	9	6	0.2222	0.2222	3.2068	1.2266	0.8668	0.5931	0.5948	0.7107	0.7006
C	43	M	L	R							46	44	5.5	6.5	9.5	9	10.5	11.5	19.9	16.7	1	1	4915	5581	94.813	121.271	103.08	127.503	103.08	127.503	0.919797	0.951121	1	1	74.5556	355.333	0.2995	5.1644	3	9	0.1111	1.3333	3.4433	7.4202	0.5231	0.5912	0.2569	0.3909	0.3413
C	75	F	R	L							23	20	4	3	5	4.5	6	6	25.5	21.3	3	2	8405	6501	83.5864	111.43	89.4939	116.502	106.106	123.047	0.787766	0.905588	0.843442	0.946804	267	96.7778	5.0727	2.2369	9	4	1.8889	0.5556	9.1529	6.1771	0.2826	0.4003	0.1971	0.2793	0.2289
C	75	M	R	L							35	34	6.5	7	10	9	12	12	25.6	26.8	3	3	5834	5932	111.441	79.3124	116.447	84.1034	120.572	89.549	0.924269	0.885687	0.965784	0.939189	174.333	177.444	1.8641	1.3629	9	9	1.4444	0.8889	6.6172	2.2222	0.4662	0.2941	0.343	0.2462	0.3945
C	70	F	R	L							14	18	4.5	5	4.5	5.5	6.5	7	19.8	24.3	2	2	5468	5172	59.0539	102.915	64.0264	113.531	72.7173	124.037	0.812102	0.829712	0.880484	0.9153	21	130.778	0.984	2.1452	2	8	0.2222	0.8889	2.8108	1.9527	0.3517	0.409	0.1687	0.4568	0.2266
C	71	M	R	L							30	34	7	7.5	7.5	7.5	8	10	24.3	26.8	3	3	4880	6301	90.2255	88.3553	100	96.2046	113.146	96.2046	0.797423	0.91841	0.883811	1	152.444	205.778	2.2247	3.1475	8	7	1	1.3333	2.4257	4.7195	0.4168	0.3349	0.3219	0.2513	0.3574
C	26	M	R	L							56	56	7	6	9	8	9.5	7.5	14.3	15.87	3	3	2720	2813	114.114	109.599	124.092	117.767	142.464	125.468	0.801004	0.873521	0.871043	0.938624	59.1111	34.4444	1.0145	0.8006	8	8	0.5556	0.2222	4.2794	2.3377	0.9263	0.6967	0.7639	0.9235	0.8204
C	46	M	R	L							56	52	8	9	11.5	11	10.5	11	17.98	21.15	3	3	4350	4278	103.449	106.727	108.471	108.856	120.572	116.392	0.857983	0.916967	0.899634	0.935256	126.556	129.111	2.7136	1.2835	9	9	0.8889	0.6667	2.6898	0.8361	0.5151	0.5611	0.4474	0.4599	0.4729
C	21	F	L	R							32	30	8	6	8	7.5	8.5	7	14.83	16.31	2	3	3584	2947	116.287	119.576	121.837	130.583	131.683	134.599	0.883082	0.888394	0.92523	0.970168	97.6667	42	1.9619	1.2468	9	8	0.5556	0.6667	4.8955	2.5248	0.7204	0.7189	0.5808	0.9171	0.6375
C	26	M	R	L							50	48	8	7.5	8	7	11.5	10.5	19.64	18.56	2	2	4050	5451	107.206	111.777	120.627	120.572	138.669	134.929	0.773106	0.828414	0.869893	0.8936	95.6667	68.3333	1.5402	1.1246	7	5	0.7778	0.4444	1.5017	2.0627	0.6211	0.4765	0.5299	0.3662	0.5518
C	61	F	R	L							26	20	4.5	4	6	4.5	6.5	5	16.69	14.5	3	3	4840	4872	110.99	113.174	115.457	121.782	118.042	121.782	0.940261	0.929313	0.978098	1	90.7778	45.1111	0.6784	1.1184	9	6	0.3333	0.3333	1.0726	1.1276	0.4305	0.513	0.5571	0.4458	0.4668
C	62	M	R	L							62	50	10	9	9	9.5	12	10	19.31	18.21	2	2	6733	6070	115.418	121.458	121.947	125.358	129.538	125.358	0.890997	0.96889	0.941401	1	259.111	206.444	0.7395	1.0451	8	8	0.4444	0.4444	1.7327	1.4631	0.5242	0.5087	0.2628	0.3619	0.3456
C	26	M	R	L							58	58	9	9	11	10.5	10.5	12	14.01	17.4	3	2	4003	4203	123.927	118.812	125.963	121.452	129.538	126.403	0.956688	0.939948	0.972399	0.960835	6.1111	78.4444	0.0611	1.0634	1	7	0	0.4444	1.1441	1.9362	0.6673	0.5851	0.5829	0.5737	0.6169
C	56	F	R	L							26	22	4.5	6	8	6.5	7	6	16.26	19.01	1	2	5257	4448	110.77	95.418	116.722	106.051	118.592	106.051	0.934044	0.89974	0.98423	1	51.2222	59	0.1895	1.9741	4	6	0	0.6667	5.099	3.9219	0.3497	0.3913	0.51	0.4916	0.4056
C	23	M	L	R							50	52	11	8.5	14	13.5	14	12	15.95	18.7	3	3	5244	4676	110.121	108.069	112.486	111.276	111.936	118.977	0.983784	0.908322	1	0.935275	0	67.3333	0	3.4653	0	4	0	0.5556	3.4048	4.0759	0.5286	0.6095	0.3359	0.413	0.4088
C	27	F	R	L							22	20	4	4	6	6	7	6	17.14	19.05	3	2	4208	5650	98.1518	109.829	100.825	111.166	109.131	111.166	0.899395	0.987977	0.923891	1	112.111	143.222	2.9397	1.8274	9	9	1.5556	1	1.6777	1.8757	0.5374	0.3815	0.4712	0.4167	0.4891
C	26	F	R	L							24	20	4	4	6.5	6	7.5	7	14.05	15.11	3	2	3143	3076	94.703	86.3091	103.355	93.5644	117.272	106.656	0.807552	0.809231	0.881332	0.877256	68.7778	0	2.3347	0	9	0	1.5556	0	1.7877	2.9153	0.6609	0.5579	0.5398	0.5461	0.5933
C	26	M	R	L							62	52	7.5	7	10.5	10	10.5	11	19.73	18.7	3	2	4267	4272	126.513	125.853	133.663	128.988	136.084	130.363	0.929669	0.965401	0.982215	0.989452	111.667	41.3333	1.2651	0.6845	9	7	0.8889	0.3333	2.0517	1.8592	0.6364	0.5519	0.6023	0.7107	0.5984
C	28	M	R	L							68	66	8	8	10.5	10	10.5	10	17.12	17.59	3	3	4321	4580	121.59	129.692	127.008	135.203	130.522	138.614	0.931568	0.935635	0.973078	0.975396	155.111	101.444	2.8908	0.874	9	7	1.6667	0.3333	1.3751	3.7404	0.6978	0.6206	0.4999	0.528	0.5703
C	29	F	R	L							32	36	6.5	6	10	9	9.5	8.5	16.82	18.65	3	1	4595	5714	114.538	109.285	123.047	114.466	138.834	119.087	0.825	0.91769	0.886291	0.961201	29.5556	47	0.2445	0.495	2	3	0.1111	0.2222	1.1056	3.0968	0.5876	0.3964	0.4504	0.3612	0.5027
C	63	M	R	L							52	50	8	8	8.5	9.5	11.5	11.5	20.43	19.92	3	2	6294	7253	102.338	101.799	105.886	104.731	124.588	119.307	0.821412	0.853251	0.849889	0.877824	257	261	9.1065	3.4776	9	8	1.8889	1.3333	2.7228	1.9692	0.5303	0.3505	0.2559	0.2398	0.3445
C	64	F	R	L							34	34	7	7	7.5	7.5	8	9.5	19.93	21.2	3	3	7113	6198	114.725	110.44	120.957	115.897	136.359	123.377	0.841348	0.89514	0.887051	0.939367	159.778	31.7778	0.8495	0.2689	6	2	0.5556	0.2222	3.6139	1.6447	0.3811	0.4249	0.2619	0.3196	0.3087
C	40	F	R	L							40	36	6.5	5.5	8.5	9.5	9.5	9.5	19.19	18.66	3	2	5863	5983	132.756	129.411	134.103	132.068	134.103	135.534	0.989951	0.954829	1	0.974431	44.5556	19.8889	0.3728	0.3117	3	1	0.2222	0.1111	2.1122	1.5512	0.4477	0.4999	0.462	0.3824	0.4535
C	41	F	L	R							26	30	6	6	6.5	8	8	8.5	20.69	23.13	1	2	4600	3784	95.2145	101.98	108.856	117.877	120.242	126.348	0.791857	0.80714	0.905307	0.932956	30.4444	51.3333	1.3874	2.8603	3	7	0.2222	0.6667	2.5138	3.4268	0.3858	0.4562	0.5319	0.7689	0.4346
C	76	F	R	L							26	22	5.5	4.5	9	7.5	9.5	8	16.82	19.76	2	3	8752	9301	99.2134	88.7569	100.715	92.6843	110.946	103.3	0.894249	0.859212	0.907784	0.897232	22.6667	110.444	0.275	0.3117	1	2	0.1111	0.1111	0.9186	0.6051	0.2943	0.2764	0.1876	0.1477	0.2286
C	71	M	R	L							36	32	10	8.5	8.5	8	10	8	21.09	26.03	3	2	7868	9361	136.067	134.169	140.429	137.844	155.28	137.844	0.876266	0.973344	0.904357	1	511.222	110.556	4.4432	0.8434	8	3	1.5556	0.3333	5.7041	2.0132	0.3671	0.3088	0.3527	0.2694	0.3486
C	70	F	R	L							24	18	5	6	6	5	7.5	5.5	19.97	22.44	3	3	5053	5253	113.267	85.8471	116.832	92.7393	145.105	128.493	0.780591	0.668108	0.805156	0.721747	115.111	129	1.7724	1.259	9	9	0.8889	0.8889	3.8834	1.4521	0.3964	0.2974	0.4694	0.3886	0.428
C	52	F	L	R							32	28	5	6	7	7	9.5	9.5	11.84	14.08	3	3	5445	5213	112.178	112.162	113.531	113.311	125.963	120.462	0.890568	0.931096	0.90131	0.940639	123.667	159.444	0.5562	2.6036	7	9	0	1.2222	0.8031	1.8262	0.4211	0.4988	0.4342	0.343	0.4167
C	66	M	L	R							36	36	9	7.5	10	9	10	10	17.89	20.36	1	3	5131	6515	91.9087	107.387	100.825	114.852	114.962	147.03	0.799474	0.730378	0.877034	0.781145	109.889	280.111	2.3469	11.3189	9	9	0.6667	2	2.8988	7.5798	0.3563	0.4842	0.431	0.243	0.3699
C	64	F	R	L							16	12	3.5	3	5	4	5.5	5.5	21.84	18.47	3	3	6378	10012	102.327	100.517	105.005	102.31	122.497	118.152	0.835339	0.850745	0.857207	0.865922	152.111	119.667	1.7602	1.2651	8	4	0.5556	0.4444	2.5963	2.1452	0.3002	0.2127	0.3542	0.1993	0.3183
C	53	F	R	L							36	32	4.5	5	7.5	7	9.5	8	16.64	17.89	3	1	5465	5598	115.99	122.008	121.672	131.628	151.32	142.684	0.766521	0.855088	0.804072	0.922514	143.333	70.1111	2.5914	0.4523	9	6	1.6667	0.1111	1.9417	3.5644	0.4786	0.3835	0.3913	0.498	0.4259
C	53	M	R	L							46	42	10	10.5	9.5	10	10	11.5	18.29	18.05	1	2	5064	4450	123.344	114.829	131.188	118.537	148.405	138.834	0.831134	0.8271	0.883988	0.853804	138.889	17.3333	1.9069	0.0733	8	2	0.5556	0	2.3927	5.319	0.5148	0.4484	0.4987	0.5737	0.493
C	31	M	L	R							40	46	6	6	7	8	7.5	8	20.05	17.82	3	1	2960	3268	117.382	112.156	123.542	130.418	136.799	141.749	0.858062	0.79123	0.903096	0.920062	50	97.5556	1.2162	3.1842	9	9	0.2222	1.4444	10.8361	2.7613	0.8222	0.8337	0.6796	0.6221	0.7374
C	24	F	R	L							28	26	6	5.5	7	7	8.5	7.5	17.32	18.19	2	3	3850	5618	96.4521	98.5314	100.44	100.495	119.582	100.495	0.806577	0.980461	0.839926	1	113.778	69.1111	2.4814	0.4095	9	3	1.8889	0.2222	4.0869	1.0066	0.5636	0.4311	0.5209	0.3433	0.5293
C	29	M	R	L							68	68	10.5	10.5	13	13	12.5	13	17.15	16.9	1	1	3858	3744	124.686	116.15	129.648	123.927	129.648	123.927	0.961731	0.937239	1	1	36.8889	64.7778	0.4095	0.9045	6	7	0.1111	0.2222	2.2992	5.308	0.5447	0.6069	0.9019	0.6256	0.6684
C	58	M	R	L							42	42	6.5	6.5	8.5	8	10.5	11.5	21.14	19.34	3	2	7681	7698	119.499	114.89	124.257	117.162	141.419	132.618	0.845002	0.866321	0.878647	0.88345	284.444	136.556	3.557	1.7968	8	3	1.1111	0.5556	2.0077	4.1969	0.4687	0.4181	0.2422	0.2293	0.3146
C	60	F	R	L							26	20	3.5	3.5	4.5	4	6.5	5.5	19.99	20.26	2	3	7808	7675	103.014	112.679	109.021	116.447	121.782	121.782	0.84589	0.925249	0.895212	0.956187	0	118.667	0	0.3789	0	6	0	0.1111	0.5446	0.8801	0.4058	0.3237	0.202	0.297	0.2671
C	54	M	R	L							46	42	9.5	7.5	10	10	10.5	10	15.27	19.46	2	2	4024	4011	120.358	115.831	133.553	125.028	142.629	127.503	0.843848	0.908455	0.936367	0.980586	97.1111	62	0.9657	1.0573	9	8	0.2222	0.4444	1.4136	4.2354	0.6119	0.5215	0.6854	0.6522	0.6251
C	39	M	R	L							50	52	8	9	8.5	10	9.5	8.5	11.87	15.49	2	2	5337	5293	103.069	111.117	107.536	118.372	111.991	121.122	0.920334	0.917393	0.960217	0.977293	39.4444	45.1111	0.3973	0.929	2	3	0.2222	0.3333	0.7041	2.3872	0.498	0.4587	0.3415	0.3956	0.3974
C	25	M	R	L							42	42	8.5	8	8.5	8	10	9	16.55	18.27	3	1	2556	2619	99.769	103.905	104.235	108.801	137.184	137.239	0.727266	0.757114	0.759824	0.792786	68.3333	65.1111	1.2101	0.8495	9	8	0.4444	0.2222	1.3036	1.5457	0.9533	0.9095	0.6673	0.7375	0.7819
C	62	F	R	L							28	22	6.5	6	8	7	7.5	7.5	18.71	21.59	3	1	6442	7367	103.229	89.5985	109.681	95.6546	128.438	112.871	0.803726	0.793811	0.853962	0.847466	2.8889	0	0.0183	0	1	0	0	0	0.5996	1.4906	0.4032	0.4121	0.2799	0.2156	0.3252
C	23	M	R	L							40	32	5.5	5.5	9.5	9	10.5	9	18.4	18.16	3	3	5285	5759	124.235	112.239	127.943	114.852	127.943	123.377	0.971023	0.909719	1	0.930897	102.333	0	1.4729	0	6	0	0.5556	0	2.7943	1.3201	0.5156	0.3993	0.4396	0.3983	0.4653
C	23	F	L	L							20	24	4	3.5	6	4.5	6.5	6	18.76	18.99	3	2	4817	4893	101.54	106.782	105.281	115.347	123.652	117.107	0.821175	0.911837	0.851423	0.984969	0	0	0	0	0	0	0	0	0.8966	1.0396	0.5111	0.5884	0.3613	0.35	0.4218
C	27	F	R	L							26	28	6.5	4.5	8	7.5	7.5	7	16.31	16.87	3	3	2786	3150	99.956	101.799	103.245	108.691	124.037	118.977	0.805854	0.855617	0.832372	0.913546	65.6667	52.7778	2.7992	0.7028	8	7	1	0.3333	1.9637	1.4686	0.8074	0.6576	0.6631	0.6594	0.7174
C	28	F	R	L							32	28	6	6	7.5	7.5	9	9.5	14.17	16.47	2	1	3143	7291	86.8812	104.742	103.41	107.756	120.517	121.507	0.720904	0.862019	0.858055	0.886826	16.3333	64.7778	1.2162	0.3545	2	3	0.3333	0.2222	4.7855	1.2431	0.4276	0.3186	0.7745	0.2681	0.5352
C	23	F	R	L							32	28	4.5	4.5	6	6	8	6	19.62	17.52	3	3	7329	5305	105.055	114.857	110.451	116.227	123.817	117.107	0.848467	0.980789	0.892047	0.992485	64.4444	26.2222	1.1246	0.1161	5	2	0.4444	0	2.1837	2.0022	0.5168	0.4749	0.3885	0.4241	0.4237
C	28	M	R	L							50	54	6.5	7	8	11	10.5	10.5	18.22	16.14	3	2	6196	5321	112.074	119.472	117.547	120.957	136.634	129.043	0.820249	0.925831	0.860306	0.93734	0	59.5556	0	0.6234	0	6	0	0.2222	3.2123	1.5237	0.3989	0.4211	0.3365	0.5131	0.3612
C	54	F	R	L							30	26	5	5.5	9	7.5	8.5	7	17.66	22.29	3	1	4492	4901	101.832	100.842	108.196	105.666	120.352	107.371	0.846116	0.939191	0.898995	0.98412	78.4444	79.4444	1.0329	0.3973	7	6	0.7778	0.1111	2.3047	5.8801	0.4382	0.4176	0.5308	0.3658	0.4592
C	42	F	R	L							26	26	5.5	5.5	8	6.5	7	8	15.35	15.78	2	3	4071	4573	91.3476	83.2453	99.2849	90.154	120.187	113.146	0.760046	0.735732	0.826087	0.796791	47.1111	29	0.2078	0.2139	5	4	0	0.1111	1.7437	1.1221	0.3551	0.3411	0.6478	0.4138	0.4399
C	23	F	R	L							32	26	4.5	4.5	8	6	10	8.5	13.92	18.61	3	3	4090	3584	110.814	93.8724	119.197	99.67	125.578	118.922	0.882435	0.789362	0.949189	0.838113	131	23.4444	2.7747	0.1589	9	3	1.4444	0	1.0066	1.8097	0.5764	0.5038	0.4952	0.5802	0.5292
C	23	F	R	L							20	18	5	4	6	6.5	8	7	16.34	21.18	3	2	5446	4231	91.4356	95.2475	100.77	102.42	118.207	108.636	0.773522	0.876759	0.85249	0.942784	156.333	71	3.392	1.1979	7	6	0.8889	0.8889	0.5501	0.5556	0.466	0.5841	0.2853	0.3744	0.3485
C	27	F	R	L							30	26	4	4.5	6.5	7.5	7	7	14.96	15.54	1	3	4022	4226	107.453	113.119	118.042	115.952	129.593	121.342	0.829159	0.93223	0.910866	0.955576	25.2222	52.5556	0.0856	0.4278	3	5	0	0	3.1078	1.7382	0.5889	0.4802	0.4785	0.6118	0.5248
C	24	F	R	L							28	28	6.5	5	8.5	7	7	7	14.86	16.21	3	3	3059	3364	93.1628	93.3608	95.4345	101.815	120.957	103.52	0.770214	0.901859	0.788995	0.983528	28.3333	3.2222	0.7579	0.0061	3	1	0.3333	0	2.2332	0.7316	0.5361	0.5675	0.8155	0.548	0.6284
C	29	F	R	L							40	30	6.5	6.5	9	9	9	9	16.11	17.87	2	2	4881	4239	106.348	98.8779	113.476	103.135	117.877	105.391	0.902193	0.938205	0.962669	0.978601	92.7778	0	1.3324	0	7	0	0.7778	0	1.5787	1.5237	0.5237	0.4694	0.3769	0.4847	0.4366
C	35	M	R	L							50	54	7	6.5	10	8.5	11.5	12	17.22	19.15	1	3	3671	3656	117.811	114.351	124.037	127.173	138.944	134.048	0.847902	0.853057	0.892716	0.948707	84.7778	51	1.9069	0.7028	9	7	0.8889	0.2222	4.5435	2.7723	0.6134	0.577	0.643	0.6644	0.6235
C	40	M	R	L							42	36	5.5	5	9	8	10	8	16.24	17.3	2	2	3426	3324	100.853	110.721	110.781	112.101	128.163	120.297	0.78691	0.920394	0.864378	0.93187	46.6667	38.1111	0.7456	1.1612	9	8	0.2222	0.4444	1.9527	5.2035	0.5252	0.5812	0.719	0.7342	0.5989
C	42	F	R	L							38	36	5	4.5	8	7	8	7	13.97	12.9	3	1	4756	5737	115.094	116.986	124.642	121.397	148.955	128.658	0.772673	0.909277	0.83678	0.943565	186.889	0	5.8611	0	9	0	1.7778	0	2.0847	1.6887	0.6521	0.4377	0.4493	0.3791	0.5169
C	30	F	L	R							36	38	6	6	6.5	7.5	9	10.5	16.74	15.84	2	2	3833	3627	123.724	121.095	126.403	124.862	130.583	134.543	0.947473	0.900041	0.967986	0.928046	46	85.4444	0.1711	2.9703	5	9	0	1.5556	1.3641	1.7547	0.6499	0.664	0.6575	0.6784	0.6454
C	38	M	R	L							52	46	5	5	8.5	8	10	10	17.36	17.49	3	1	5497	5210	149.56	130.556	153.135	132.948	153.135	135.203	0.976653	0.965623	1	0.98332	174.778	49	2.2797	0.2139	9	4	1	0.1111	2.9813	2.1727	0.6197	0.5083	0.5336	0.4678	0.5592
C	28	F	R	L							32	34	6	6	8.5	7.5	8	8	15.47	14.56	3	2	3748	3604	101.793	98.4433	106.161	103.135	124.698	118.977	0.816321	0.827415	0.851345	0.866851	64.6667	22.3333	3.8504	0.7517	5	3	0.8889	0.2222	3.3608	0.8196	0.6804	0.6017	0.4332	0.6956	0.529
C	40	F	R	L							34	30	5	4.5	7	6	8.5	6	16.86	19.24	3	2	4077	4187	123.421	120.627	130.418	126.843	135.754	127.173	0.909157	0.94853	0.960696	0.997405	131	46.4444	5.085	0.4767	9	4	1.8889	0.1111	3.3938	2.5138	0.752	0.6482	0.5011	0.5414	0.5928
C	38	F	L	R							36	36	4	4	7.5	7.5	8	9	18.48	15.23	3	2	3571	5290	104.153	120.429	111.936	127.613	120.187	127.613	0.86659	0.943706	0.93135	1	57	163.556	0.6601	2.6953	7	8	0.3333	1.3333	4.1584	2.5468	0.5421	0.5173	0.631	0.4288	0.5745
C	52	F	R	L							38	36	6.5	4.5	9.5	8	10.5	10.5	17.36	18.76	1	3	5166	6141	117.723	108.537	122.387	111.661	132.343	126.073	0.889527	0.860908	0.924771	0.88569	89.8889	0	1.8396	0	7	0	0.6667	0	5.033	0.9956	0.5324	0.4666	0.3915	0.2868	0.4444
C	31	F	R	L							30	30	4.5	5	8	7	9.5	8.5	16.5	18.08	3	3	4493	4050	94.1914	77.9593	99.2299	83.0583	106.161	87.2937	0.887254	0.893069	0.934715	0.951481	22.6667	17.6667	0.1222	0.1406	5	4	0	0	11.9912	1.9747	0.3026	0.3479	0.5262	0.462	0.3815
C	33	F	L	R							32	38	4.5	6	6.5	8.5	8	9.5	18.96	17.72	2	3	4027	4089	84.813	99.7195	90.099	106.436	123.102	126.403	0.688964	0.788904	0.731903	0.842036	58.5556	72.6667	0.2567	2.3408	2	6	0.1111	1	2.7668	4.3399	0.3326	0.5477	0.684	0.5388	0.4183
C	35	M	R	L							44	42	7	5.5	8	7.5	10	8.5	15.13	17.68	3	1	4237	4966	132.063	136.639	137.019	143.179	146.48	153.575	0.901577	0.889721	0.935411	0.932306	114.444	49	4.9627	0.8618	9	3	1.8889	0.4444	4.6865	11.2376	0.7234	0.5585	0.5205	0.5263	0.6042
C	35	F	R	L							36	38	6.5	7	7.5	7	7.5	7	16.18	16.78	1	2	4690	4755	100.501	96.7162	108.361	103.85	120.297	110.396	0.835437	0.876084	0.900777	0.940708	54.8889	0	0.9351	0	3	0	0.3333	0	2.8438	4.3014	0.5955	0.4837	0.322	0.3932	0.4161
C	39	M	R	L							80	80	10.5	10.5	13.5	13	11	11	14.13	16.12	2	3	2877	2966	96.6172	105.704	106.106	110.341	131.463	122.717	0.734938	0.861363	0.807113	0.899148	45.7778	31.6667	1.8885	0.5745	7	6	0.6667	0.2222	3.9879	3.5919	0.769	0.7091	0.5425	0.7044	0.6131
C	43	F	R	L							32	26	5.5	3.5	7	7	6.5	6.5	16.68	19.67	2	2	3429	3449	129.692	104.164	136.469	116.117	136.469	123.102	0.950343	0.846157	1	0.943253	73.2222	0	1.1979	0	9	0	0.7778	0	7.2607	6.3256	0.7283	0.6157	0.7305	0.6734	0.7214
C	35	F	R	L							32	30	5.5	4.5	8.5	8.5	8	7.5	13.95	16.21	3	2	3624	4481	96.9637	99.8515	107.041	109.241	124.752	112.981	0.777249	0.883788	0.858024	0.966894	102.556	23.8889	4.2476	0.7884	9	2	1.6667	0.2222	7.2442	3.0528	0.6779	0.557	0.5105	0.3399	0.5817
C	65	M	R	L							48	50	7.5	7.5	10	9	10	9.5	16.38	19.44	3	2	6766	7301	141.227	108.977	145.6	121.232	145.6	126.623	0.969966	0.860643	1	0.957428	79.6667	0	0.6417	0	4	0	0.4444	0	8.9219	8.1408	0.4771	0.3571	0.3529	0.2875	0.399
C	51	F	R	L							28	32	6.5	6	7	7.5	7.5	7	16.12	16.28	2	3	5941	4440	126.056	103.163	132.453	105.941	137.294	110.231	0.918149	0.935878	0.964743	0.961078	164.222	55.1111	1.1796	1.1307	7	5	0.3333	0.3333	4.967	3.5534	0.4266	0.4353	0.4344	0.5165	0.4176
C	67	M	R	L							42	40	10	9.5	8.5	9	9.5	11	23.67	23.48	3	2	5225	5582	98.6854	103.548	107.261	108.581	125.633	121.782	0.785508	0.850271	0.853765	0.891599	195.111	189.889	11.3617	6.1117	9	9	2	2	7.7448	4.945	0.4572	0.4577	0.3155	0.3413	0.3685
C	34	F	R	L							30	30	7	6.5	9	8.5	9	9	14.71	16.78	2	3	4129	4737	101.491	92.8988	107.261	98.2398	124.367	105.556	0.816055	0.880094	0.86245	0.930692	98.2222	31.8889	0.3973	0.3667	7	3	0	0.1111	1.9802	3.0363	0.5312	0.4024	0.4923	0.4156	0.4975
C	37	M	R	L							42	42	6	6	9	9	11	12.5	21.22	17.79	3	2	2682	2702	110.71	111.678	113.971	121.452	148.625	135.699	0.744893	0.822983	0.766839	0.895014	46.5556	11	1.6196	0.1528	7	3	1	0	6.8207	3.5424	0.7872	0.7565	0.8026	0.9002	0.7814
C	76	M	R	L							24	20	6.5	6	8.5	7.5	9.5	8	17.84	24.66	3	3	5958	6458	106.969	100.754	120.242	110.231	129.813	130.253	0.824025	0.773522	0.926271	0.846284	265.444	159.222	6.3134	3.117	9	7	1.6667	0.6667	6.1056	5.7976	0.4551	0.3409	0.2703	0.2777	0.3322
C	65	M	R	L							36	30	4.5	4.5	7.5	7	8.5	7.5	17.89	17.44	2	3	3787	3950	117.013	138.883	126.293	145.325	127.888	140.319	0.914968	0.989769	0.987527	1	96.2222	32.1111	3.0131	1.3324	9	5	1.2222	0.5556	7.4147	9.3894	0.6283	0.6081	0.5809	0.7504	0.5936
C	31	M	R	L							38	32	6.5	6.5	10	9	9.5	8	20.63	19.69	3	2	2989	4668	135.396	124.747	142.299	133.993	153.19	141.419	0.883842	0.882109	0.928905	0.947492	35	156.556	1.1123	1.479	6	5	0.5556	0.5556	3.8064	5.8031	0.7269	0.6042	1.2932	0.5801	0.9131
C	28	M	R	L							56	56	7.5	7.5	10.5	10.5	12	12	13.91	14.74	2	3	4652	4189	151.375	126.513	157.756	132.563	158.966	140.099	0.952249	0.903024	0.992388	0.946212	69.1111	52.6667	1.3079	0.275	7	3	1	0.1111	2.5633	4.0209	0.65	0.6684	0.6188	0.5485	0.6305
C	49	F	R	L							20	18	6	4	6.5	6	8	7	15.56	17.62	3	2	6674	4711	99.8625	94.4279	103.245	97.0847	113.256	101.155	0.881739	0.933496	0.911608	0.959761	209.889	172.444	2.9031	4.2843	9	9	1.4444	2	2.2332	0.9846	0.3488	0.5019	0.2507	0.3233	0.2887
C	39	M	R	L							48	38	7.5	7.5	10.5	9	12	12	19.03	18.54	3	2	3744	4061	105.49	89.6205	117.217	104.675	117.217	121.672	0.899953	0.736573	1	0.860307	115.889	59.3333	0.6295	1.3996	9	5	0.2222	0.5556	4.3234	4.0044	0.6299	0.4369	0.4828	0.4296	0.5423
C	38	M	R	L							50	42	6	6	10	8	11	12	16.33	18.75	2	3	7636	6835	119.114	94.4609	126.568	100.935	134.433	101.76	0.886048	0.92827	0.94149	0.991892	0	117.333	0	1.039	0	4	0	0.3333	3.5149	5.5281	0.3028	0.2581	0.3065	0.2928	0.3042
C	36	M	L	R							50	60	9.5	11.5	9.5	12	9.5	10.5	17.39	19.54	3	2	4252	4540	132.866	102.717	138.669	110.231	140.594	110.231	0.945031	0.931837	0.986307	1	85	162	5.8734	9.1492	9	9	1.2222	1.3333	7.5083	11.7492	0.6065	0.4061	0.589	0.4608	0.5951
C	33	F	R	L							20	20	3.5	3	5.5	4.5	7.5	7	16.6	17.97	1	2	5650	5578	105.495	94.3894	116.502	97.1947	118.152	97.1947	0.892877	0.971137	0.986034	1	0	26.6667	0	0.1161	0	2	0	0	8.3773	3.7569	0.3765	0.362	0.3079	0.3006	0.3366
C	34	F	R	L							30	30	5.5	5.5	8.5	7.5	8	8	13.97	15.66	1	1	8376	9270	89.3619	87.4697	99.89	89.989	104.951	91.1441	0.851467	0.959686	0.951782	0.987327	0	0	0	0	0	0	0	0	9.0099	4.6755	0.2458	0.1866	0.1615	0.1812	0.1937
C	34	F	R	L							28	24	5	3	6.5	4.5	4.5	4	13.04	14.67	2	3	4825	5366	114.599	82.2002	123.872	86.0286	123.872	86.0286	0.925133	0.955499	1	1	51.3333	126.333	1.149	0.2261	4	2	0.4444	0.1111	8.6084	2.8878	0.5871	0.3642	0.3665	0.2625	0.4457
C	39	M	R	L							46	38	8.5	8.5	10.5	10.5	11.5	11.5	18.86	17.65	2	2	3042	4738	108.541	100.147	125.425	107.206	147.803	120.328	0.734364	0.832279	0.848593	0.890944	77.1111	64.3333	2.0048	2.0829	9	6	1.2222	0.6667	3.5032	4.3761	0.7065	0.3788	0.7065	0.4822	0.7042
C	40	M	R	L							48	52	8	7	9	10	10	11.5	15.15	17.81	2	2	4666	4433	123.919	126.778	132.923	131.459	147.862	150.264	0.838075	0.843704	0.89897	0.874854	0	54.6667	0	0.7941	0	5	0	0.3333	3.5091	3.3743	0.6653	0.6011	0.4321	0.5586	0.5205
C	58	F	R	L							24	22	6	5	7.5	6.5	8	7.5	18.82	19.48	1	2	6508	7351	125.39	125.026	130.521	128.647	142.062	128.94	0.882639	0.96965	0.918763	0.997728	152.444	203.556	1.6468	2.0113	8	9	0.7778	0.8889	2.8998	5.8231	0.3937	0.3296	0.3788	0.5917	0.3835
C	43	F	R	L							30	26	6	6	10	8	8.5	8	15.38	16.68	2	2	4479	4777	108.348	102.742	111.892	108.319	122.964	114.294	0.881134	0.898924	0.909957	0.947719	119.667	10.5556	2.4995	0.1888	9	1	1.1111	0.1111	5.618	3.4681	0.4949	0.4595	0.4358	0.3974	0.4613
C	49	F	R	L							28	28	6.5	6.5	8	7.5	9.5	8	15.14	17.14	3	2	4648	5004	112.811	106.348	123.982	113.916	136.689	129.263	0.825312	0.822723	0.907042	0.881277	79.8889	26.1111	0.6478	0.11	5	2	0.2222	0	2.8768	5.132	0.5549	0.4649	0.4188	0.3679	0.4718
C	57	F	R	L							30	26	5.5	5.5	7	7	7.5	7.5	16.08	18.3	3	2	5154	4706	105.823	119.783	108.787	129.76	125.132	129.76	0.845693	0.923115	0.869382	1	222.444	103.667	7.0038	1.7054	9	7	2	0.8889	7.1119	14.9678	0.3893	0.4515	0.3708	0.4461	0.3786
C	50	F	R	L							30	26	6.5	6.5	7	7.5	7	7	18.17	19.06	3	3	4359	4566	100.24	92.1734	109.022	101.406	118.043	111.189	0.849181	0.828978	0.923573	0.912013	211.778	168.556	2.7924	2.0959	8	6	0.8889	0.6667	6.6081	3.6614	0.6605	0.5789	0.3092	0.308	0.4179
C	31	F	R	L							24	18	6.5	5.5	7	6	8	7.5	13.1	18.58	2	2	4457	4047	90.58	87.2056	100.293	91.6227	109.783	94.0246	0.825081	0.927476	0.913554	0.974455	271.778	0	5.663	0	9	0	1.7778	0	7.2876	3.1927	0.5394	0.4348	0.3294	0.4052	0.3895
C	51	F	L	R							22	22	4	6	6.5	8	5	7.5	19.93	16.88	2	2	3546	3226	78.1573	91.3146	95.1045	100.935	124.477	119.142	0.627883	0.766436	0.76403	0.847184	54.5556	66.7778	2.5119	1.7113	5	7	0.6667	0.7778	5.7151	5.2805	0.4556	0.5741	0.3978	0.5349	0.4237
C	48	F	R	L							30	38	6	6.5	7.5	7	8	9	18.02	20.35	2	2	6897	7060	112.443	103.579	116.286	109.08	116.286	109.08	0.966952	0.94957	1	1	182.778	0	1.6273	0	8	0	0.8889	0	6.3503	4.0656	0.4494	0.3233	0.2309	0.2608	0.3036
C	41	F	R	L							28	28	6.5	8	9	9	8	8	14.35	14.86	3	3	3933	3300	118.515	90.8306	125.908	102.365	133.443	108.361	0.888129	0.838224	0.943529	0.94467	173.889	73.4444	3.1475	0.7945	9	7	1.4444	0.3333	6.6172	3.7954	0.6593	0.6868	0.5351	0.4613	0.5768
C	31	F	L	R							28	28	8	6.5	9	8	10	10.5	16.32	16.13	3	2	4545	3969	103.076	123.843	106.913	135.501	117.223	137.558	0.879311	0.900295	0.912044	0.985043	0	52.1111	0	1.3409	0	4	0	0.5556	1.5583	9.9824	0.5653	0.738	0.3741	0.4706	0.4481
C	65	F	R	L							18	20	4.5	4	5.5	4.5	6	6	16.46	20.25	2	1	8375	9029	108.079	105.659	116.344	111.072	116.344	111.072	0.928952	0.951266	1	1	0	53.2222	0	0.9894	0	1	0	0.2222	3.0228	9.8067	0.3595	0.2697	0.2262	0.1941	0.2657
C	37	F	R	L							26	28	7.5	7	8	7	9	9	15.03	17.01	3	3	3583	2622	99.2299	93.4543	102.42	102.31	125.192	111.991	0.792619	0.834479	0.818102	0.913556	62.5556	25.5556	3.7893	0.654	9	5	1.4444	0.3333	5.5776	2.0242	0.5848	0.8682	0.5042	0.6209	0.5372
C	41	F	R	L							34	32	7	4	8	4.5	9	8	14.05	17.11	3	3	9384	9479	123.808	125.589	130.99	134.329	133.978	134.329	0.924093	0.934933	0.9777	1	0	0	0	0	0	0	0	0	5.1552	3.0404	0.274	0.2633	0.2394	0.2569	0.2541
C	34	M	R	L							38	38	5	4	6	7	6	5	18.59	17.11	3	3	4070	3866	97.8149	94.9795	109.022	108.787	128.471	122.671	0.761377	0.77426	0.848609	0.886819	121.889	6.8889	5.663	0.1041	9	1	1.7778	0	3.6321	9.1623	0.4946	0.4646	0.4522	0.4462	0.4689
C	44	F	R	L							26	22	5	4	6	6	6	6	14.8	17.17	3	3	5232	4039	120.121	101.485	128.988	107.536	128.988	120.902	0.931258	0.839399	1	0.889445	35.6667	26.4444	0.1589	3.5815	3	1	0	0.4444	6.8372	6.8537	0.3582	0.5285	0.5989	0.4585	0.4375
C	46	F	R	L							38	32	6.5	4.5	11	9	10	9	16.28	17.79	3	2	5080	5169	126.1	118.713	133.663	122.222	141.804	123.047	0.889255	0.964775	0.942591	0.993294	69.2222	47.4444	0.8495	0.7823	8	5	0.3333	0.3333	7.2497	11.1056	0.4122	0.4091	0.5955	0.4504	0.4793
C	53	F	R	L							28	24	6	4.5	8	8	8	7.5	16.45	17.4	2	2	4928	5525	118.487	113.702	121.782	118.207	137.294	118.207	0.863021	0.96189	0.88702	1	20.3333	68.6667	0.764	0.3973	2	6	0.1111	0.1111	5.1925	1.7822	0.5189	0.3486	0.4351	0.5042	0.4651
C	57	M	R	L							62	62	9	8	14	11	14	14	19.9	21.3	2	1	6335	4734	102.442	112.772	107.866	122.882	148.845	133.333	0.688248	0.845792	0.724686	0.921617	222.778	23.8889	0.9473	0.0856	6	2	0.5556	0	1.7272	7.4202	0.4047	0.5555	0.2788	0.3834	0.3215
C	73	F	R	L							22	24	4.5	4	6.5	5	7	6	18.65	18.52	3	1	4597	7290	124.335	86.9713	131.752	90.5097	134.388	119.098	0.925196	0.730251	0.980384	0.759961	165	0	3.2481	0	9	0	1.5556	0	5.911	5.7938	0.6497	0.2091	0.464	0.2721	0.528
C	69	M	R	L							60	50	6	5.5	10	9.5	14	12	19.87	18.81	2	2	4066	5142	116.117	112.827	131.573	120.242	131.573	120.242	0.882525	0.938335	1	1	99.4444	119.444	1.6013	4.3393	8	8	0.5556	1.3333	4.0869	8.9329	0.6158	0.3911	0.545	0.4999	0.5645
C	31	F	R	L							36	30	7	5.5	9	8	8.5	8.5	16.98	18.75	1	2	3837	3499	107.915	93.2748	114.704	110.662	136.087	134.388	0.792983	0.694072	0.842876	0.823453	19	19.6667	0.5012	0.2994	2	3	0.2222	0.1111	1.2244	4.4991	0.6591	0.6963	0.4877	0.4036	0.5566
C	60	F	R	L							34	32	6	5.5	8.5	8	9	8.5	19	18.8	2	2	5736	6160	100.159	98.9384	108.856	104.015	130.528	120.792	0.767341	0.81908	0.833965	0.861111	319.222	0	2.0291	0	9	0	0.8889	0	4.4939	1.3036	0.379	0.3421	0.263	0.2847	0.3056
C	62	F	L	R							22	22	7	6	7	7	7	7	20.93	18.36	2	3	4356	4363	105.495	113.492	112.419	121.675	117.809	126.655	0.895475	0.896068	0.954251	0.960685	45.3333	77.1111	0.7811	0.4817	4	6	0.3333	0.1111	4.2824	8.0258	0.4586	0.4826	0.4969	0.523	0.4712
C	37	M	L	R							66	66	8	9	12	12	12.5	13	18.51	17.64	3	3	5013	3953	95.7821	85.3076	103.691	103.515	133.978	147.334	0.714911	0.579006	0.77394	0.702584	52.3333	15.3333	0.1041	0.345	3	2	0	0.1111	7.7387	4.1359	0.4591	0.49	0.4437	0.3799	0.3905
C	51	M	R	L							56	48	9.5	8.5	11.5	9.5	11	11	18.53	19.51	3	2	4192	3981	129.777	125.261	134.564	131.341	155.595	139.895	0.834074	0.895393	0.864835	0.93886	157.667	117.222	2.4605	2.838	8	7	0.8889	1	2.7182	8.1019	0.7849	0.7317	0.4848	0.5534	0.5982
C	36	F	R	L							38	30	6	6.5	8	8.5	7.5	7.5	15	17.8	1	3	5755	5455	122.888	105.622	130.583	114.301	130.583	114.301	0.94107	0.924062	1	1	13.2222	108.667	0.3239	1.5218	1	7	0.1111	0.7778	3.2948	2.8328	0.4343	0.3505	0.4137	0.3928	0.4207
C	79	F	R	L							11	10	3	4	3.5	6	4.5	5	20.06	30.32	2	3	12630	8255	95.3954	94.7159	99.4728	96.8951	143.117	123.902	0.666557	0.764445	0.695047	0.782033	442.778	110.778	3.6842	0.8657	9	6	2	0.3333	6.819	2.0797	0.2169	0.2868	0.1087	0.1904	0.1429
C	89	M	R	L							21	22	9	8	9	8.5	8	8	67.25	51.26	1	3	10763	7965	83.0228	90.1699	88.3421	97.188	119.332	117.223	0.695728	0.769215	0.740304	0.829085	69.2222	31.7778	0.3775	0.5663	3	1	0.2222	0.1111	2.0621	6.8248	0.2081	0.2383	0.1267	0.2068	0.1557
C	43	M	R	L							47	46	6.5	7	9.5	10	12	11.5	16.6	16.37	2	3	3752	3549	124.739	128.969	131.224	136.673	137.61	138.781	0.906471	0.929295	0.953598	0.984803	82.3333	23	2.6037	1.1326	9	3	1.3333	0.2222	3.6848	3.5325	0.6529	0.7094	0.6497	0.7322	0.6465
C	53	M	R	L							52	52	6.5	8	10.5	10	11	11	20.47	19.41	2	1	4041	3995	139.297	130.404	145.05	135.618	147.803	144.23	0.942449	0.904143	0.981371	0.940292	103.222	45.5556	5.5848	0.6639	9	4	1.6667	0.1111	8.9104	5.1904	0.6583	0.6241	0.6687	0.6432	0.66
C	55	M	R	L							30	42	5.5	6	9.5	8	11	10.5	18.46	24.98	2	1	7284	6164	121.16	113.193	129.233	115.7	131.107	131.224	0.924128	0.862589	0.985702	0.881697	219.667	16	1.1521	0.2473	8	1	0.6667	0.1111	3.3685	4.5284	0.3985	0.3269	0.3026	0.3904	0.328
C	46	M	R	L							44	44	8	8	11	10	12.5	11.5	19.01	21.5	3	3	3055	2977	129.877	108.301	136.79	114.997	153.896	133.216	0.843929	0.812972	0.888847	0.863237	51.8889	22.1111	1.3734	0.5403	7	4	0.5556	0.2222	4.6573	2.8002	1.0153	0.7084	0.7041	0.7714	0.8279
C	63	M	R	L							45	38	3.5	5	5.5	7.5	8.5	10.5	18.8	18.9	3	2	6489	7523	105.225	112.624	110.946	116.282	117.987	124.092	0.891841	0.90758	0.940326	0.937057	349.222	164.111	7.3218	0.2995	9	4	2	0.1111	4.1034	3.7459	0.4186	0.4148	0.2768	0.2723	0.3234
C	49	M	L	R							46	50	8	8	9.5	10	12	12	16.78	19.13	2	2	3931	4171	112.607	137.194	127.944	144.347	139.133	145.753	0.809347	0.941278	0.919579	0.990354	90.5556	111.111	1.2693	3.5605	9	9	0.5556	1.4444	4.0187	6.157	0.5818	0.6965	0.5788	0.6113	0.5699
C	54	M	R	L							44	44	8	9	11	11.5	13	13.5	17.83	17.2	2	2	3822	3592	122.179	108.43	125.893	115.349	127.124	132.22	0.961106	0.820071	0.990323	0.872397	64.8889	61.5556	1.3474	0.5533	8	7	0.5556	0.3333	4.9385	2.935	0.5812	0.5667	0.687	0.6651	0.6201
C	57	M	R	L							34	35	8	7	10	11	12	11.5	20.67	17.99	3	1	6298	7159	118.483	117.768	128.002	123.374	150.615	127.768	0.786659	0.921733	0.849864	0.965612	53.5556	0	0.0586	0	2	0	0	0	2.9584	1.6755	0.4924	0.4104	0.3272	0.274	0.3858
C	54	M	R	L							42	42	8.5	8	10	9	10	9.5	19.27	18.38	2	2	3840	3965	111.172	122.004	120.68	126.596	150.674	135.56	0.73783	0.9	0.800933	0.933881	117.778	47	5.0446	0.3905	9	4	1.7778	0.1111	5.3076	3.263	0.633	0.6362	0.5176	0.591	0.5642
C	42	M	R	L							46	46	8	8	9.5	9	12	12	22.48	21.04	3	1	2850	3869	146.497	139.853	152.49	145.518	161.219	157.001	0.908685	0.890783	0.945857	0.926866	73.3333	106.444	3.0853	2.1285	9	8	1.2222	0.6667	5.5653	4.4405	1.0375	0.7564	1.0507	0.6472	1.0278
C	61	F	R	L							34	34	5	5	8	9	10	9	17.7	22.37	2	2	6896	6182	115.776	116.315	118.688	124.077	144.23	128.002	0.802721	0.908696	0.822909	0.969336	244.222	111.556	1.8746	2.0569	9	6	0.7778	1	3.1342	5.1435	0.4001	0.3543	0.2994	0.405	0.3348
C	58	F	R	L							20	20	6.5	7	8	7	9	9	21.13	22.63	1	3	8288	9249	77.7914	86.1277	86.2917	93.4974	103.573	99.297	0.751074	0.867375	0.833145	0.941593	509.111	0	2.3238	0	8	0	1.1111	0	3.9426	6.4265	0.26	0.2068	0.1381	0.1532	0.1772
C	66	F	R	L							24	26	7.5	6.5	7	8.5	7	6.5	18.24	17.3	2	3	9662	8395	113.234	111.834	122.437	125.132	132.689	125.132	0.853377	0.893726	0.922737	1	192.667	0	0.5598	0	5	0	0.1111	0	3.1693	4.4991	0.3309	0.3661	0.1837	0.1985	0.2291
C	53	F	R	L							22	22	6.5	6	8	7	9	8	15.88	17.24	3	2	4485	4460	115.688	112.613	123.96	118.571	137.434	118.864	0.841773	0.947413	0.901961	0.997536	172	72.2222	8.4228	1.3214	9	6	1.5556	0.7778	9.3556	10.9783	0.5794	0.4745	0.447	0.4705	0.5019
C	62	F	R	L							24	28	7.5	8	8.5	7	9	8	18.83	19.37	3	2	5006	5025	112.513	113.521	121.09	118.219	121.265	118.219	0.927826	0.960258	0.99855	1	287	122.222	4.3481	0.9438	9	8	1.7778	0.5556	6.8658	14.8799	0.5698	0.514	0.3334	0.3259	0.4202
C	48	M	R	L							48	48	8	9	13.5	11	11.5	11	15.25	15.51	2	2	4848	4989	168.125	133.861	172.232	139.133	183.421	147.393	0.916608	0.908188	0.938997	0.943959	107.333	144.444	1.2302	2.2522	8	9	0.4444	1.3333	10.4745	4.792	0.6907	0.5049	0.6488	0.5693	0.6609
C	51	M	R	L							39	42	8	6	11.5	11	11	13	19.23	20.91	3	3	3734	4101	117.446	124.382	121.031	131.107	136.38	139.484	0.861168	0.891726	0.887457	0.939941	125.667	90.1111	6.4115	2.7338	9	9	2	1.4444	4.2062	1.8629	0.8499	0.6553	0.4709	0.5796	0.6016
C	46	M	R	L							50	52	8	9	12.5	12	12	11	19.86	18.84	2	3	4510	4358	114.312	96.2624	120.972	116.286	132.982	127.592	0.859604	0.754453	0.909692	0.911387	118	86.1111	3.8209	0.9699	7	8	1.4444	0.3333	6.3796	4.8623	0.6367	0.4619	0.4268	0.4022	0.4919
C	41	M	R	L							50	43	8	8.5	10	9	10	11	19.04	17.34	3	2	6042	6190	126.104	131.582	134.095	137.903	145.05	145.87	0.869386	0.902048	0.924475	0.945382	0	40.3333	0	0.3971	0	2	0	0.2222	5.0322	4.8623	0.5085	0.468	0.3339	0.3685	0.4012
C	36	M	R	L							54	48	11	10.5	12	13	11	11	17.79	18.8	3	2	3208	3572	101.588	104.821	107.03	114.587	132.279	132.396	0.76798	0.791726	0.809123	0.865487	165.111	40.1111	3.3522	0.3385	9	5	1.6667	0	5.454	5.3544	0.8204	0.6191	0.4863	0.5377	0.6091
C	56	M	R	L							55	57	10	9	13.5	11	13	14	18.92	20.42	3	3	5332	5407	129.596	121.511	139.25	127.358	157.469	135.911	0.822991	0.894051	0.884301	0.937068	158.444	0	1.0935	0	7	0	0.4444	0	15.911	5.2548	0.6105	0.4786	0.3791	0.4161	0.46
C	64	F	R	L							22	21	7	7	8	7	9	8	15.63	19.88	3	3	6494	5552	111.799	106.743	118.981	111.248	118.981	113.005	0.939636	0.944582	1	0.984448	99	191	0.5858	2.3498	4	9	0.3333	0.8889	5.9051	8.1664	0.4335	0.4171	0.2564	0.3163	0.3218
C	52	F	R	L							22	20	5	5	7	8	8	8	16.08	16.86	3	3	3743	4981	84.1066	108.916	96.5436	114.939	141.535	133.919	0.594246	0.813298	0.682119	0.858268	153.889	9.7778	2.3563	1.4646	9	1	1.1111	0.1111	2.8998	5.8758	0.6317	0.5139	0.3635	0.3623	0.4538
C	58	M	R	L							42	38	7.5	6	8	6.5	9.5	9.5	18.65	23.3	3	2	4787	5643	135.108	123.433	144.815	128.471	148.858	134.622	0.907635	0.916884	0.972846	0.954308	125.111	122.444	1.4906	1.8291	8	7	0.7778	0.6667	7.8852	3.7844	0.5744	0.4085	0.5555	0.4467	0.5462
C	54	F	R	L							19	16	4	4	7.5	7	7.5	7	17.3	18.1	1	3	5706	7384	102.765	103.363	108.729	109.549	110.662	109.549	0.928639	0.943529	0.982531	1	143.778	25	0.5207	0.3124	6	1	0.1111	0.1111	11.1365	13.3216	0.3662	0.2742	0.3827	0.2482	0.3436
C	51	M	R	L							46	40	8.5	7	11	10	12	12	18.27	20.46	1	3	2241	3800	86.9186	123.937	103.866	135.149	135.442	135.149	0.641739	0.917035	0.766868	1	22.1111	49.3333	0.5012	1.074	4	8	0.1111	0.3333	7.3111	7.6626	0.6949	0.5304	0.7989	0.8002	0.7286
C	68	M	R	L							32	26	6	5.5	8	7.5	8	8	18.79	20.85	2	3	5169	5737	88.5296	101.271	108.846	108.436	118.629	124.487	0.746272	0.813506	0.91753	0.871059	109.333	93.4444	0.742	1.2302	7	5	0.2222	0.5556	3.7786	2.3492	0.4022	0.4728	0.3452	0.2844	0.3545
C	63	M	R	L							49	56	8.5	8.5	10	10	10	10	25	24.77	2	2	5801	5536	127.094	104.833	132.103	119.508	151.904	161.863	0.836676	0.647665	0.869649	0.738328	57.5556	156	0.5207	1.6924	3	8	0.2222	0.7778	2.3081	2.1324	0.5347	0.4058	0.3647	0.3823	0.4314
C	58	M	R	L							30	28	6.5	7	8	6	8	7.5	20.61	23.28	2	3	3058	3599	104.329	129.42	113.825	134.505	152.08	142.238	0.686017	0.909885	0.748459	0.945635	81.8889	97.4444	8.182	6.1577	8	8	1.6667	2.1111	1.8336	6.8776	0.7318	0.7791	0.67	0.6059	0.6724
C	67	M	R	L							23	19	6	5.5	8	6	8.5	8	24.1	27.18	2	2	10433	11369	147.311	97.9906	162.507	106.854	167.135	130.346	0.881388	0.751775	0.97231	0.819775	0	0	0	0	0	0	0	0	14.833	4.1886	0.5026	0.3345	0.1748	0.1131	0.259
C	60	M	R	L							26	24	5	5	6.5	5.5	8.5	7	19.06	19.06	3	2	6756	7549	130.92	128.975	135.97	135.267	140.422	143.292	0.932332	0.900082	0.968293	0.94399	203.222	34.1111	2.6492	0.2539	8	2	1.4444	0.1111	2.8998	8.5237	0.4867	0.3774	0.3176	0.2898	0.3825
C	62	M	R	L							38	38	9	7.5	8.5	7	10	9	19.59	22.37	3	2	4761	4558	104.974	103.55	110.369	107.03	145.87	124.487	0.719639	0.831812	0.756627	0.859765	57.7778	6.4444	0.4752	0.1562	4	1	0.3333	0.1111	1.5759	5.1552	0.543	0.3966	0.3881	0.503	0.4403
C	61	M	R	L							26	26	5	5	6.5	7	10	9.5	20.27	18.91	3	2	5253	6026	112.326	104.763	118.043	114.118	136.907	136.614	0.820453	0.766852	0.862217	0.835334	52.7778	70.2222	0.4101	1.7054	4	4	0.3333	0.2222	3.0404	4.423	0.523	0.3739	0.3529	0.3146	0.4202
C	64	F	L	R							30	24	5.5	5.5	7	7	9	9	18.33	18.36	3	2	6260	6796	115.928	111.957	117.926	116.227	119.918	132.162	0.966731	0.847118	0.98339	0.879433	54.7778	83.5556	0.2799	1.3214	4	7	0.1111	0.6667	3.7786	2.3492	0.4126	0.4621	0.3322	0.2616	0.3581
C	61	F	R	L							20	18	6	6	6.5	6	6.5	6	17.57	22.07	3	2	5032	5081	83.8664	106.421	90.8026	116.052	135.032	130.111	0.621084	0.81792	0.672451	0.891941	230.444	165.333	3.3327	3.2025	9	7	1.2222	1.5556	3.2103	7.4927	0.4829	0.646	0.2475	0.2912	0.3242
C	69	M	R	L							42	33	9	7	9	8.5	10	10	19.47	24.37	3	2	5758	7075	128.559	126.45	132.982	128.647	132.982	132.513	0.966741	0.954244	1	0.970822	123	68.8889	2.5841	3.5214	7	3	1.3333	0.2222	6.2097	1.4411	0.5033	0.3457	0.3657	0.3779	0.4215
C	75	M	R	L							38	26	7	5	9	7	9.5	9	24.8	21.5	2	2	5511	6075	122.085	111.752	130.99	121.617	131.576	134.798	0.927871	0.829031	0.995547	0.902217	221	60.8889	2.9617	0.2148	8	3	1.4444	0	6.3738	2.9584	0.5875	0.4333	0.3153	0.3257	0.4082
C	86	F	R	L							9	18	2	4	2	5	2.5	5	61.9	25.06	3	3	5395	5295	85.3954	90.4335	90.4511	96.5436	90.4511	96.5436	0.944106	0.936711	1	1	32.3333	17.5556	0.2539	0.2018	4	2	0.1111	0.1111	1.8161	3.2865	0.2952	0.3443	0.343	0.3262	0.3147
C	42	M	R	L							53	48	6	8.5	10.5	10	11	10.5	18.97	18.6	3	2	5179	4424	147.167	143.24	152.585	147.525	163.586	153.795	0.89963	0.931366	0.932751	0.959228	179.333	115.333	2.4019	1.3568	9	9	1.4444	1	2.5358	2.7723	0.6315	0.6018	0.5578	0.7356	0.5665
C	42	M	L	R							46	56	7	8.5	10.5	10	11.5	13	16.7	18	3	3	4030	4380	124.604	129.516	136.029	144.94	149.175	160.616	0.835288	0.80637	0.911873	0.902397	76.5556	150.556	1.4301	1.6868	8	6	0.6667	0.7778	1.9857	4.3509	0.6845	0.8525	0.5954	0.4707	0.6171
C	45	M	R	L							53	52	6.5	7	12	11.5	11.5	10.5	16	16.7	3	2	3196	3876	78.1463	104.841	89.714	109.021	126.293	125.302	0.618772	0.836699	0.710366	0.870062	100.444	29.1111	2.8725	0.4339	9	3	1.3333	0.2222	10.5006	3.6084	0.5326	0.5658	0.3682	0.5041	0.4337
C	76	F	R	L							26	22	7	4.5	7	5.5	7.5	7	18.5	19.2	3	2	5408	5476	121.249	117.371	125.138	123.047	139.604	123.047	0.868518	0.953867	0.896375	1	78	21.7778	0.4523	0.275	5	2	0.2222	0.1111	1.7932	8.2508	0.4212	0.4021	0.4989	0.4168	0.4465
C	70	M	R	L							26	32	5.5	6	7	7.5	9.5	8.5	24.38	26.21	3	3	4018	4348	118.16	107.956	124.253	113.943	149.736	133.333	0.789123	0.809666	0.829812	0.85457	132	136.889	5.331	1.2888	9	9	1.8889	0.8889	3.9602	1.4236	0.8391	0.6127	0.4356	0.4219	0.5707
C	77	F	R	L							22	23	2.5	3.5	5	6	7.5	7.5	19.18	18.67	2	2	8437	7242	87.9672	90.5507	99.0627	97.5981	107.206	103.984	0.820547	0.870817	0.924044	0.938591	86.5556	0	2.4539	0	4	0	0.7778	0	5.5829	3.884	0.2944	0.3131	0.153	0.2079	0.1987
C	78	M	R	L							32	34	10	8.5	11	9.5	10	11.5	26.44	35.16	2	3	7619	7706	94.874	91.4528	102.343	95.3134	113.591	103.515	0.835224	0.883475	0.90098	0.92077	66.8889	75.6667	0.4882	0.2669	2	3	0.1111	0.1111	3.0756	4.9678	0.3498	0.3052	0.1854	0.1788	0.2407
C	75	F	R	L							22	18	5.5	5.5	7	6.5	7	6	21.62	29.6	3	1	7754	7567	107.088	99.7598	116.11	107.616	116.11	117.868	0.922301	0.846372	1	0.913022	176.333	259	1.2758	1.5101	4	7	0.6667	0.6667	4.2179	1.7223	0.435	0.3813	0.2123	0.2015	0.2749
C	74	M	R	L							48	48	8.5	8.5	9	8	10	10	28.24	25.76	3	3	7666	8228	121.096	88.5472	127.534	91.5641	138.196	106.62	0.876261	0.830495	0.922849	0.858791	319.444	130.333	2.8445	1.2888	7	4	1.1111	0.6667	4.0949	2.0562	0.3901	0.2801	0.2987	0.1732	0.3224
C	74	M	R	L							37	34	4.5	4.5	8.5	9	9	10.5	23.52	25.4	2	2	7146	6983	100.234	94.7686	108.963	107.03	137.2	128.002	0.730572	0.740366	0.794193	0.836156	178.667	0	0.5012	0	4	0	0.2222	0	2.7709	3.9133	0.3632	0.3274	0.2157	0.2182	0.2702
C	82	F	R	L							17	21	4	4	6	6	7	5.5	21.74	20.98	3	3	10640	8543	107.932	97.7446	115.876	111.365	122.788	111.365	0.879007	0.877696	0.943702	1	261.556	70.2222	1.061	1.0415	4	2	0.3333	0.2222	7.4575	10.2695	0.2369	0.2631	0.1602	0.1808	0.1897
C	73	F	R	L							21	20	6	6	7.5	7	8	7.5	15.7	21.28	1	3	6777	8045	106.069	104.095	110.311	107.791	129.057	122.964	0.821879	0.846546	0.854744	0.876607	257.889	0	4.0812	0	9	0	1.4444	0	2.1383	2.6303	0.3939	0.2935	0.2433	0.2229	0.298
C	75	F	R	L							22	22	8	6	8	7	8	8.5	18.4	20.2	2	2	8845	8765	95.8289	99.754	109.373	104.452	123.667	120.914	0.774893	0.825	0.884415	0.863857	180.222	161.111	1.9007	1.087	3	7	0.4444	0.5556	4.0832	4.2179	0.3166	0.2791	0.1615	0.1976	0.2086
C	78	F	R	L							22	20	5.5	5.5	6.5	6.5	6	6.5	20.11	20.8	3	3	6510	6952	131.049	119.162	138.078	125.015	143.292	125.015	0.914554	0.953187	0.963614	1	143.556	70.7778	2.6948	0.7486	7	3	1.1111	0.2222	4.3351	13.9953	0.4507	0.3515	0.3591	0.2835	0.3959
C	78	M	R	L							26	26	5.5	5.5	8	7	8.5	8	32.5	40.21	2	3	8149	9951	134.464	108.342	141.769	114.411	141.769	114.411	0.948471	0.946954	1	1	241.778	44.6667	1.803	0.6639	8	1	1.1111	0.2222	3.9836	6.2039	0.4151	0.2721	0.2597	0.1763	0.3136
C	71	F	R	L							30	28	9	6	8.5	7.5	9	8.5	17.47	19.08	3	3	6179	7763	114.077	96.6608	121.031	105.038	134.564	120.269	0.847757	0.803702	0.899433	0.873356	63.1111	37	1.2628	0.2864	4	1	0.3333	0.1111	3.9602	6.1043	0.4061	0.2455	0.3357	0.2418	0.3635
C	82	M	R	L							32	36	8.5	6.5	8.5	7	9	9	26	23.21	3	2	5462	3622	89.8653	74.089	96.4851	81.6052	115.7	104.452	0.776709	0.709309	0.833924	0.781268	234.778	140.444	7.3033	3.2871	9	9	1.8889	1.4444	3.1986	5.3486	0.4087	0.4525	0.265	0.1336	0.3202
C	85	M	R	L							42	38	8	8	8	8	8	8	41.4	59	1	1	9493	11502	106.713	103.497	118.571	113.122	135.384	135.384	0.78823	0.764475	0.875811	0.835569	237.333	47.8889	4.0292	0.1888	6	2	1.7778	0.1111	8.8869	2.1675	0.2832	0.2346	0.1899	0.1454	0.2219
C	72	M	R	L							32	34	10.5	10	11.5	10.5	11	11.5	21.04	27.01	1	1	13224	8132	112.008	84.3399	116.887	88.5589	127.888	106.711	0.875828	0.79036	0.913979	0.829897	77.4444	27.5556	0.5562	0.2811	2	1	0.3333	0.1111	3.1353	8.2068	0.1699	0.2588	0.1733	0.1637	0.1687
C	44	M	R	L							52	50	9	6.5	10.5	9	11.5	12	14.61	16.47	2	3	4840	5181	128.185	114.087	131.463	122.992	137.404	122.992	0.932906	0.927594	0.956765	1	211.889	0	3.6915	0	9	0	1.5556	0	6.7987	3.7899	0.6825	0.4219	0.4	0.4667	0.4998
P	48	M	R	L	24	2	1	1	4	63.79	12	24	1	2.5	3.5	4	4.5	6	300	60	3	3	4872	5599	124.142	123.465	134.213	128.328	150.44	136.524	0.825192	0.904351	0.892139	0.939967	147.667	95.5556	3.9054	0.5378	9	7	1.8889	0.1111	2.0187	2.0737	0.5476	0.4616	0.4961	0.4202	0.5093
P	57	F	R	L	47	4	3	4	11	29.31	16	0	2	1	4	1	4	1	29.16	31.11	1	3	13520	11995	94.0979	74.0704	96.3696	82.7283	111.936	106.766	0.840639	0.693766	0.860933	0.774858	53.5556	42.5556	0.1528	0.0795	1	1	0.1111	0	1.2046	1.2266	0.1858	0.1397	0.1154	0.1228	0.1415
P	70	M	R	L	42	4	4	4	12	30.17	24	22	4	3.5	3	2.5	4.5	4	22.47	26.05	1	2	5528	13143	89.9395	106.122	99.1749	111.111	138.944	120.627	0.647308	0.88	0.713777	0.921112	182.667	125.222	2.4814	0.6051	9	5	1	0.1111	2.0737	3.2068	0.388	0.2441	0.3787	0.1238	0.3581
P	61	F	R	L	37	3	3	2	8		0	0	0.5	1.5	1	1	0.5	0.5	30.34	42.38	1	2	12310	11415	58.8339	64.3289	61.9362	65.4565	99.505	92.5193	0.591266	0.695302	0.622443	0.70749	85.7778	48.1111	0.1467	0.3117	3	3	0.1111	0.2222	1.3091	0.7096	0.0766	0.1062	0.134	0.129	0.094
P	57	F	R	L	45	4	4	4	12	7.76	30	24	7.5	7	8	8	9	9.5	16.62	20.23	3	3	4390	4281	104.191	107.085	120.242	113.036	134.268	126.513	0.775993	0.846434	0.895535	0.893478	142.444	0	16.795	0	9	0	1.7778	0	2.0517	0.8581	0.4956	0.4753	0.4442	0.4933	0.4586
P	66	M	R	L	28	2	2	0	4	75	0	0	0	0	0	0	2	1	300	300	3	1	12150	13734	39.0814	53.3388	46.4796	55.6656	115.622	127.228	0.338011	0.419239	0.401998	0.437527	43.4444	0	0.0795	0	1	0	0	0	12.7283	26.4961	0.0438	0.0384	0.0454	0.046	0.0435
P	67	M	R	L	21	0	0	0	0	75.86	0	0	0	1.5	0	2	0	2	300	60	0	1	50000	15452	0	45.5556	0	48.4598	0	87.6238	0	0.5199	0	0.553044	5000	143.778	50	0.2322	50	8	50	0	500	5.242	0	0.0492	0	0.0617	0
P	77	M	L	R	16	1	1	1	3	70.69	20	0	3	0	2.5	0	3.5	0.5	51.19	300	1	3	8200	9801	57.7503	28.5864	63.2563	35.0385	101.32	115.072	0.569979	0.248423	0.624321	0.304493	0	51.8889	0	0.4584	0	2	0	0.1111	3.4158	2.4587	0.1161	0.0548	0.186	0.0918	0.1353
P	45	M	R	L	42	1	2	3	6	34.5	0	20	0	3	0	4	0.5	2.5	39.73	22.16	1	1	13325	6593	12.5963	115.121	25.9626	119.307	147.03	119.307	0.0856718	0.964915	0.176581	1	212.444	93.4444	1.6868	0.5867	4	5	0.7778	0.2222	0.9791	0.9021	0.0229	0.3768	0.0181	0.2952	0.0187
P	64	F	R	L	41	1	2	3	6	47.41	0	18	0	5	0	5	0	5	300	18.72	0	3	50000	6248	0	96.3696	0	97.9098	85.2585	109.516	0	0.879959	0	0.894023	5000	58.6667	50	0.0733	50	1	50	0	500	1.0726	0	0.3096	0	0.3009	0
P	65	F	R	L	46	4	4	4	12	0.86	30	24	5.5	5.5	6.5	6	7.5	6.5	17.39	19.4	2	3	7941	8486	98.3388	107.453	100.165	109.736	114.632	109.736	0.857869	0.979197	0.8738	1	111.556	0	2.6647	0	5	0	0.5556	0	1.9142	2.2057	0.3315	0.3044	0.2065	0.2123	0.2524
P	55	M	R	L	46	4	4	4	12	0	42	36	7	5	7.5	7	11.5	9.5	28.3	26.88	3	2	6867	6900	127.657	125.996	136.084	127.778	146.81	134.654	0.869539	0.935702	0.926939	0.948938	106.111	11.8889	0.4706	0.2384	6	1	0	0.1111	1.9637	1.1331	0.3718	0.3692	0.4083	0.3761	0.3792
P	59	M	R	L	36	1	3	2	6	60.35	2	10	1	1.5	0	0	1	1.5	100	86	1	2	6212	8073	11.8592	22.4202	16.2816	27.1727	81.4081	84.8735	0.145676	0.26416	0.2	0.320155	0	57.1111	0	0.0306	0	1	0	0	6.8812	1.7547	0.0152	0.0574	0.0195	0.0456	0.0165
P	66	M	R	L	37	3	3	2	8	73.27	24	24	2.5	4	6	6.5	6	6.5	57.84	51.7	2	3	16577	16110	82.0242	73.7349	89.3839	80.143	96.2046	92.6843	0.852602	0.795549	0.929102	0.864688	0	20.8889	0	0.0795	0	1	0	0	1.9637	0.8196	0.1131	0.135	0.0933	0.0709	0.0992
P	69	F	R	L	38	3	3	3	9	37.06	0	22	1	3.5	1.5	5.5	2	5	30.06	22.83	3	2	8930	9540	102.299	90.9846	106.051	99.3399	125.908	99.89	0.812494	0.910848	0.842289	0.994493	409	50.6667	0.2506	1.0634	5	3	0	0.1111	1.2156	3.6799	0.2562	0.2323	0.211	0.1622	0.2297
P	62	F	R	L	39	3	3	3	9	31.89	30	24	4.5	4.5	7.5	6.5	6.5	6.5	21.84	20.11	2	1	7636	7361	109.098	105.506	114.742	108.086	114.026	111.276	0.956778	0.948147	1.00627	0.97133	120.333	97.1111	1.5096	0.1772	5	3	0.5556	0.1111	2.6513	3.0858	0.3473	0.3442	0.2398	0.2149	0.2822
P	54	F	R	L	21	0	1	1	2	87.93	8	10	1.5	2	3	3.5	3	3	300	300	2	1	21914	21616	10.209	21.5237	20.132	31.5182	99.56	92.6293	0.102541	0.232364	0.20221	0.340262	0	8.7778	0	0.0489	0	1	0	0	0.5556	11.0286	0.0122	0.0094	0.008	0.0097	0.0095
P	66	M	R	L	26	3	3	3	9												3	2	9614	13131	80.187	37.9318	85.7536	43.1793	96.3696	83.5534	0.832078	0.453983	0.889841	0.516787	0	41.1111	0	0.11	0	1	0	0	2.3047	10.3245	0.2807	0.0538	0.1153	0.0384	0.1624
P	77	M	R	L	43	4	4	4	12	25.86	32	24	6	4.5	7	4.5	4.5	4	28.75	27.87	2	3	7843	8323	96.5127	85.4015	105.391	96.4796	125.192	112.871	0.770914	0.756627	0.841828	0.854775	228	101.111	1.8946	0.2322	7	5	0.6667	0	5.4345	6.9307	0.288	0.2246	0.2082	0.2073	0.2379
P	69	F	R	L	41	4	4	4	12	25	20	20	4.5	3.5	5.5	5	6	5	29.3	32.08	3	2	7698	9702	94.89	87.9648	107.096	96.0946	138.449	119.747	0.68538	0.734589	0.77354	0.80248	0	0	0	0	0	0	0	0	4.0209	3.1243	0.3231	0.2097	0.2124	0.1691	0.2441
P	48	M	R	L	35	3	1	1	5	65.517	12	0	2	0	2	0	2	0	42.79	300	3	2	14704	14383	77.4312	42.7998	83.8834	46.6997	134.929	110.121	0.573868	0.388662	0.621688	0.424076	0	0	0	0	0	0	0	0	5.4785	9.846	0.1202	0.0345	0.1109	0.0647	0.1124
P	58	F	R	L	1	0	0	1	1	93.1	0	0	0	0	0	0	0	0	300	300	0	0	50000	50000	0	0	0	0	0	59.1859	0	0	0	0	5000	5000	50	50	50	50	50	50	500	500	0	0	0	0	0
P	81	M	R	L	39	3	3	3	9	24.13	36	32	6.5	7	8.5	8.5	11	8	27.74	37.12	3	3	9978	9981	83.0308	89.7525	92.2442	93.2343	116.777	101.705	0.711022	0.882477	0.78992	0.916711	0	0	0	0	0	0	0	0	2.1012	2.9703	0.1871	0.2089	0.1527	0.1616	0.1649
P	53	M	R	L	44	4	1	3	8	39.655	30	10	3	1	5.5	1	7	0.5	24.46	300	3	2	4384	22498	86.9857	21.4961	121.232	23.3773	123.322	100.77	0.705353	0.213318	0.983051	0.231986	88.7778	437.444	1.3079	1.4607	9	2	0.4444	0.3333	2.0077	1.9252	0.3397	0.0151	0.595	0.0266	0.4253
P	69	M	R	L	45	3	4	1	8	48.28	20	20	4	4.5	2.5	4.5	4	5.5	26.93	29.37	3	2	10544	7670	106.601	117.629	116.062	123.432	122.277	119.967	0.871795	0.980514	0.949168	1	366.667	39.2222	3.6365	1.8335	9	2	1.6667	0.3333	8.8449	4.4499	0.3006	0.3376	0.1707	0.266	0.2163
P	73	F	R	L	42	4	4	4	12	31.03	20	26	5.5	4	5.5	4	5.5	5.5	22.87	22.05	3	1	6797	6444	106.117	110.028	116.392	122.772	134.488	125.853	0.789039	0.874257	0.86544	0.975525	378.889	102.222	2.8114	1.039	7	7	0.7778	0.4444	10.176	7.1782	0.408	0.3497	0.2413	0.3034	0.2972
P	58	M	R	L		3	3	1	7	33.62	10	40	2	6.5	4	8	3.5	10	42.52	19.56	1	3	5117	5328	99.582	101.595	106.766	108.746	109.351	113.201	0.910665	0.897474	0.976359	0.960642	129.333	49.3333	1.6929	0.7028	8	4	0.8889	0.2222	5.132	5.1705	0.3722	0.4421	0.3866	0.346	0.3681
P	71	M	R	L	38	2	2	1	5	65.52	12	10	3	2.5	4	2.5	3.5	3	30.5	55.22	2	3	8761	8959	155.341	132.035	163.586	134.543	162.431	141.749	0.95635	0.931471	1.00711	0.949166	120.333	11.6667	1.0329	0.22	4	1	0.6667	0.1111	10.7426	2.2607	0.3759	0.3237	0.2994	0.2684	0.3326
P	67	M	R	L	41	2	1	2	5	29.31	8	4	1.5	0	1.5	0	2	0	39.02	300	1	3	11470	10641	133.658	82.5578	137.074	88.0088	151.21	123.432	0.883922	0.668851	0.906512	0.713013	12.4444	35.5556	0.0244	0.1345	1	1	0	0.1111	3.0143	13.9109	0.2591	0.1501	0.243	0.1174	0.2434
P	52	M	R	L	40	3	3	3	9	57.7586	10	10	2.5	2.5	3.5	3	4	3.5	29.72	29.54	1	3	22747	16607	86.8207	87.8273	109.241	96.5897	103.663	102.75	0.837532	0.854764	1.05381	0.940043	624.222	0	1.4974	0	5	0	0.6667	0	8.7844	3.5534	0.1385	0.1689	0.0623	0.0829	0.0837
P	73	M	R	L	26	4	3	3	10	12.06	40	32	20	8	11	9	11	8	36.01	39.05	2	2	8239	6040	121.26	99.6425	123.982	108.966	122.112	121.342	0.993018	0.82117	1.01532	0.898006	146	147.333	1.2712	0.6417	6	3	0.6667	0.2222	5.0275	8.2728	0.3759	0.4003	0.2614	0.3634	0.2996
P	72	M	R	L	40	4	4	4	12	6.8965	32	28	6	5	8	7	7	6.5	20.33	27.1	3	3	6971	7109	124.995	96.2706	129.758	105.776	135.534	121.617	0.92224	0.791587	0.957386	0.869742	62.5556	0	1.259	0	4	0	0.8889	0	4.8955	3.6359	0.5039	0.3871	0.2641	0.1967	0.341
P	59	M	R	L	30	1	2	1	4	87.93	12	12	2	1.5	4	2.5	3.5	2	49.87	300	2	2	9157	8817	123.817	125.528	126.898	133.718	124.698	133.718	0.992942	0.93875	1.01764	1	212.222	0	0.7456	0	6	0	0.2222	0	2.8603	1.6667	0.2939	0.2854	0.2652	0.2904	0.2715
P	75	F	R	L	24	4	4	2	10	33.62	12	10	3	3.5	3	3.5	2.5	3	29.79	35.61	1	1	10641	11761	65.6876	71.5127	70.9571	74.2574	92.3542	84.8185	0.711257	0.843126	0.768315	0.875486	0	25.3333	0	0.0244	0	1	0	0	1.5622	1.0121	0.1174	0.1019	0.1242	0.1567	0.1189
P	61	F	R	L	40	4	4	2	10	20.6897	14	22	3	1.5	3.5	6	3	6	17.3	22.58	1	3	8877	7891	128.042	73.8779	134.488	81.0781	134.488	81.0781	0.952066	0.911194	1	1	0	39.8889	0	1.5035	0	2	0	0.2222	9.3014	12.5303	0.324	0.2552	0.267	0.258	0.2779
P	73	F	R	L	30	3	2	2	7	27.59	10	8	2	1.5	2	2.5	2	3	18.37	22.45	3	3	6271	7994	58.4323	96.2046	66.9967	101.925	82.2332	108.251	0.710568	0.88872	0.814716	0.941565	101.667	0	1.369	0	5	0	0.2222	0	7.4037	2.0187	0.1961	0.2863	0.2815	0.2097	0.2206
P	57	M	R	L	35	2	1	1	4	70.689	0	0	0.5	0	1.5	0	1	0	300	300	2	2	12043	12327	79.4994	60.374	85.2035	64.1364	133.223	120.132	0.596738	0.502564	0.639554	0.533883	16.7778	67.6667	0.0061	0.3728	1	2	0	0.1111	7.8108	2.4147	0.1075	0.0921	0.1555	0.1126	0.1252
P	73	M	R	L	40	4	4	4	12	0	38	38	7	4.5	9.5	8	9.5	7.5	18.7	81	2	2	9953	9692	142.156	82.1122	149.395	94.3344	149.395	113.531	0.951547	0.723255	1	0.83091	27.4444	0	0.055	0	1	0	0	0	11.0506	3.1133	0.253	0.2059	0.2515	0.1332	0.2397
P	81	M	R	L	48	4	4	4	12	1.72	28	26	6	5.5	6	7.5	5.5	7.5	22.05	27.03	3	3	6208	6307	100.082	100.853	103.63	105.171	119.417	105.171	0.838093	0.958944	0.867803	1	24.1111	39.6667	0.0733	0.2261	2	5	0	0	1.9197	8.5314	0.3415	0.2815	0.3092	0.3196	0.3187
P	82	M	R	L	25	2	2	0	4	16.38	24	16	4	3	5	3	5.5	4	43.09	300	2	1	11457	17624	61.2596	64.9505	66.6667	78.1628	97.0297	124.422	0.631349	0.522016	0.687075	0.628205	93.5556	1.3333	3.2087	0.0244	5	1	0.2222	0	5.0605	4.4939	0.0394	0.088	0.0226	0.3462	0.139
P	52	F	R	L	24	3	2	0	5	68.97	0	0	0	0	0	0	0	0	300	300	2	2	25217	15428	47.7094	58.7815	58.9338	68.2484	124.862	113.201	0.382096	0.519265	0.47199	0.602894	119.889	0	0.8071	0	2	0	0.2222	0	3.4388	3.2572	0.0359	0.0758	0.0421	0.0692	0.0381
P	64	F	R	L	43	3	3	3	9	6.03	26	26	2	2.5	3.5	4	3.5	3.5	24.01	21.98	2	1	5324	8988	85.6271	94.4169	99.1749	99.945	99.1749	101.76	0.863395	0.927837	1	0.982162	98.6667	260.111	1.4301	1.2773	9	9	0.7778	0.3333	10.2365	4.1914	0.338	0.1907	0.4467	0.3367	0.3694
P	45	M	R	L	47	4	4	4	12	0	44	42	5	4.5	8.5	8.5	11	11	19.08	16.33	3	2	2744	2784	96.3421	102.332	115.677	112.321	124.972	126.788	0.770906	0.807115	0.925616	0.8859	71.1111	70.5556	3.7832	4.2171	9	8	1.6667	1.5556	4.3839	4.1474	0.7761	0.9144	0.7754	0.5745	0.727
P	55	M	R	L	26	0	0	0	0	93.97	10	10	0	2	0	0	2	1.5	300	300	1	3	5121	4426	20.8636	32.7558	28.6579	58.0308	89.3839	96.7547	0.233416	0.338545	0.320616	0.599772	0	37.6667	0	0.8129	0	3	0	0.3333	9.7525	2.7833	0.0448	0.1453	0.0454	0.1716	0.0446
P	70	F	R	L	45	4	4	3	11	5.17	24	22	5	4	6.5	6	5.5	4.5	20.4	23.79	3	1	8636	8527	91.9967	102.107	95.2145	110.946	103.96	119.747	0.884921	0.852687	0.915873	0.926504	142.889	0	1.0634	0	6	0	0.5556	0	3.4983	3.6414	0.2587	0.2706	0.2303	0.2285	0.2365
P	60	F	R	L	38	3	3	3	9	48.28	16	14	2	3	3	3.5	2.5	3	41	46	3	3	12949	10786	56.1001	63.7459	63.8614	71.1221	131.738	128.383	0.425845	0.49653	0.48476	0.553985	0	40.2222	0	0.2078	0	1	0	0.1111	1.6117	1.9857	0.1007	0.1205	0.073	0.1123	0.0842
P	68	M	R	L	44	4	3	2	9	14.66	8	7	3.5	3.5	3.5	3.5	5.5	5.5	65	44	3	3	8166	6712	110.677	101.452	114.962	104.29	123.322	118.372	0.897458	0.857063	0.932204	0.881041	468.556	216.111	3.5815	1.8335	9	7	1.8889	1	3.3718	2.1562	0.3257	0.3249	0.2265	0.2695	0.264
P	70	F	R	L	43	3	4	4	11	0.86	20	19	5	5	5	4.5	5	4.5	18.23	21.2	2	2	6169	5371	101.025	100.135	115.466	106.385	129.703	117.327	0.778896	0.853469	0.890232	0.906746	122.222	5.7778	1.3018	0.0586	7	1	0.7778	0	3.0697	8.1136	0.4836	0.3323	0.2451	0.3772	0.32
P	47	M	R	L		1	1	0	2	75.86	32	24	5.5	3.5	6	4.5	7	5.5	122	91	1	2	14900	15058	74.3937	56.0398	82.7182	62.976	115.126	125.302	0.646191	0.447236	0.718498	0.502592	0	20.6667	0	0.0065	0	1	0	0	5.3193	2.0504	0.0818	0.0688	0.1122	0.0794	0.0942
P	65	M	R	L		3	3	3	9	53.44	12	0	4	0	4	0	5	1.5	35.07	300	1	2	19490	27840	102.853	14.587	107.967	16.5788	115.072	33.7734	0.893818	0.431908	0.938262	0.490883	0	0	0	0	0	0	0	0	8.8928	2.1031	0.1136	0.0083	0.0884	0.01	0.0976
P	79	M	R	L	47	4	4	4	12	12.07	30	28	6	5.5	7	5.5	8	8.5	20.31	23.35	2	3	5792	6369	87.8032	86.1921	93.2045	91.447	115.347	105.061	0.761213	0.820404	0.808039	0.870422	65	145.222	1.087	1.9332	6	8	0.3333	0.4444	7.7622	5.4657	0.2463	0.2756	0.3727	0.2572	0.278
[truncated: 3 more columns]

## Sheet: Note
Acronym	Name
H	Hand
NHPT	Nine hole peg test
BT	Best test
TTC	Time to completion
AEH	Average extension height
MEH	Max extension height
PH	Passive height
HT	Hesitation time
AHH	Average hesitation height
No.H	Number of hesitations events per test
No.HPT	Number of hesitations per tap
Acc	Accuracy
E Speed	Extension speed
C Speed	Contraction speed
DA	Decrementing amplitude
C	Control
P	ALS patient
